# Supplementary material for: Attachment and Dyadic Forgiveness in Individuals in Same-Sex Couple Relationships
Source: Int J Environ Res Public Health. 2022 Sep 6;19(18):11152. doi: 10.3390/ijerph191811152 (PMC9517675; doi:10.3390/ijerph191811152)
Supplement: Supplementary file 1 [file ijerph-19-11152-s001.zip]

Archive with 1 entries (1 files):
- ijerph-1887235-supplementary.pdf
